# Supplementary material for: Biochemical Responses of Atacama and Blesbok Sweet Potato (Ipomoea batatas L.) Cultivars to Early Drought Stress
Source: Plants (Basel). 2025 Nov 19;14(22):3532. doi: 10.3390/plants14223532 (PMC12655927; doi:10.3390/plants14223532)
Supplement: Supplementary file 1 [file plants-14-03532-s001.zip]

Archive with 1 entries (1 files):
- plants-3914081-supplementary.pdf
